# Supplementary material for: GeSi Nanocrystals Photo-Sensors for Optical Detection of Slippery Road Conditions Combining Two Classification Algorithms
Source: Sensors (Basel). 2020 Nov 9;20(21):6395. doi: 10.3390/s20216395 (PMC7665139; doi:10.3390/s20216395)
Supplement: Supplementary file 1 [file sensors-20-06395-s001.zip]

Archive with 7 entries (7 files):
- Suplementary materials/Algorithm_comparing.py
- Suplementary materials/ANN_algorithm.py
- Suplementary materials/experimentalData.txt
- Suplementary materials/intersectedData.txt
- Suplementary materials/KNN_algorithm.py
- Suplementary materials/outputANN.txt
- Suplementary materials/outputKNN.txt
