# Supplementary material for: GeSi Nanocrystals Photo-Sensors for Optical Detection of Slippery Road Conditions Combining Two Classification Algorithms
Source: Sensors (Basel). 2020 Nov 9;20(21):6395. doi: 10.3390/s20216395 (PMC7665139; doi:10.3390/s20216395)
Supplement: Supplementary file 1 [file sensors-20-06395-s001.zip › Suplementary materials/Algorithm_comparing.py]

fileANN = open("outputANN.txt","r").read()
dateANN = fileANN.split("\n")

lDateANN = len(dateANN)


xANN = []
yANN = []
zANN = []

for i in range(lDateANN):
    xANN.append(int(dateANN[i].split("\t")[0]))
    yANN.append(int(dateANN[i].split("\t")[1]))
    zANN.append(int(dateANN[i].split("\t")[2]))


#---------------------------------------------------
fileKNN = open("outputKNN.txt","r").read()
dateKNN = fileKNN.split("\n")

lDateKNN = len(dateKNN)


xKNN = []
yKNN = []
zKNN = []

for i in range(lDateKNN):
    if dateKNN[i] == "":
        continue
    else:
        xKNN.append(int(dateKNN[i].split("\t")[0]))
        yKNN.append(int(dateKNN[i].split("\t")[1]))
        zKNN.append(int(dateKNN[i].split("\t")[2]))

#---------------------------------------------------
zFin = []
for i in range(len(xKNN)):
    if zANN[i] == zKNN[i]:
        zFin.append(zANN[i])
    else:
        zFin.append(0)

#---------------------------------------------------
fisierSave = open("intersectedData.txt","w")

for i in range(len(xKNN)):
    fisierSave.write(str(xKNN[i]) + "\t" + str(yKNN[i]) + "\t" + str(zFin[i]) + "\n")

fisierSave.close()                     
        
