# Supplementary material for: GeSi Nanocrystals Photo-Sensors for Optical Detection of Slippery Road Conditions Combining Two Classification Algorithms
Source: Sensors (Basel). 2020 Nov 9;20(21):6395. doi: 10.3390/s20216395 (PMC7665139; doi:10.3390/s20216395)
Supplement: Supplementary file 1 [file sensors-20-06395-s001.zip › Suplementary materials/ANN_algorithm.py]

#import libraries
from sklearn.neural_network import MLPClassifier
import matplotlib.pyplot as plt
import matplotlib.tri as mtri


#Import measurement data obtained from the sensor
file = open("experimentalData.txt","r").read()
date = file.split("\n")

#the length of the file data (number of rows)
lDate = len(date)

#generate the X data for the ANN algorithm
X = [[0] * 2 for i in range(lDate)]
y = []

#generate de Y data for the ANN algorithm
for i in range(lDate):
    X[i][0] = float(date[i].split("\t")[0])
    X[i][1] = float(date[i].split("\t")[1])
    y.append(int(date[i].split("\t")[2]))
    


#define de classifier
classifier = MLPClassifier(solver='lbfgs', alpha=1e-5, activation='relu',
                    hidden_layer_sizes=(28,28,28,28), random_state=0, max_iter=6000)
#fit data
classifier.fit(X, y)

#coulumn 3 coding from the experimentalData.txt file

#1-dry asphalt
#2-wet asphalt
#3-ice
#4-dirty ice


#declare the name of the file where data will be saved
fileSave = open("outputANN.txt","w")

#declare the array for the data columns
xf=[]
yf=[]
zf=[]

#use trained algorithm to classify the unknown data generated artificially
#generate an array of 35 x 70 points
for k in range(0,35,1):
    for m in range(0,70,1):
        out = classifier.predict([[k, m]])
        zf.append(int(out))
        xf.append(k)
        yf.append(m)
        fileSave.write(str(k) + "\t" + str(m) + "\t" + str(out[0]) + "\n")

fileSave.close()

#plot the results on screen
triang = mtri.Triangulation(xf, yf)
plt.tricontourf(triang, zf)
plt.colorbar()
plt.show()
