# Supplementary material for: GeSi Nanocrystals Photo-Sensors for Optical Detection of Slippery Road Conditions Combining Two Classification Algorithms
Source: Sensors (Basel). 2020 Nov 9;20(21):6395. doi: 10.3390/s20216395 (PMC7665139; doi:10.3390/s20216395)
Supplement: Supplementary file 1 [file sensors-20-06395-s001.zip › Suplementary materials/experimentalData.txt]

5.9	9.5	1
5.01	9.7	1
4.47	12.2	1
5.4	13.4	1
5.6	12.4	1
2.7	5.2	2
2.5	4.8	2
2.9	4.6	2
3.2	4.9	2
3.1	5.2	2
24.2	57.4	3
22.2	49.4	3
26.3	57.2	3
24.9	60.6	3
26.5	64.4	3
3.8	11.3	4
4.1	14.5	4
3.5	11.5	4
3.2	9.5	4
3.9	10.5	4
