# Supplementary material for: GeSi Nanocrystals Photo-Sensors for Optical Detection of Slippery Road Conditions Combining Two Classification Algorithms
Source: Sensors (Basel). 2020 Nov 9;20(21):6395. doi: 10.3390/s20216395 (PMC7665139; doi:10.3390/s20216395)
Supplement: Supplementary file 1 [file sensors-20-06395-s001.zip › Suplementary materials/intersectedData.txt]

0	0	2
0	1	0
0	2	0
0	3	0
0	4	0
0	5	0
0	6	0
0	7	0
0	8	0
0	9	0
0	10	0
0	11	0
0	12	0
0	13	4
0	14	4
0	15	0
0	16	4
0	17	4
0	18	4
0	19	4
0	20	0
0	21	0
0	22	0
0	23	4
0	24	4
0	25	4
0	26	4
0	27	4
0	28	4
0	29	4
0	30	4
0	31	4
0	32	4
0	33	4
0	34	4
0	35	4
0	36	4
0	37	0
0	38	0
0	39	0
0	40	0
0	41	0
0	42	0
0	43	0
0	44	4
0	45	0
0	46	0
0	47	0
0	48	0
0	49	0
0	50	0
0	51	0
0	52	0
0	53	0
0	54	0
0	55	0
0	56	0
0	57	0
0	58	0
0	59	0
0	60	0
0	61	0
0	62	0
0	63	0
0	64	0
0	65	0
0	66	0
0	67	0
0	68	0
0	69	0
1	0	2
1	1	2
1	2	0
1	3	0
1	4	0
1	5	0
1	6	0
1	7	0
1	8	0
1	9	0
1	10	0
1	11	0
1	12	0
1	13	4
1	14	0
1	15	0
1	16	4
1	17	4
1	18	0
1	19	0
1	20	0
1	21	4
1	22	4
1	23	4
1	24	4
1	25	4
1	26	4
1	27	4
1	28	4
1	29	4
1	30	4
1	31	4
1	32	4
1	33	4
1	34	4
1	35	4
1	36	4
1	37	0
1	38	0
1	39	0
1	40	0
1	41	0
1	42	0
1	43	0
1	44	0
1	45	0
1	46	0
1	47	0
1	48	0
1	49	0
1	50	0
1	51	0
1	52	0
1	53	0
1	54	0
1	55	0
1	56	0
1	57	0
1	58	0
1	59	0
1	60	0
1	61	0
1	62	0
1	63	0
1	64	0
1	65	0
1	66	0
1	67	0
1	68	0
1	69	0
2	0	2
2	1	2
2	2	2
2	3	2
2	4	0
2	5	0
2	6	0
2	7	0
2	8	0
2	9	0
2	10	0
2	11	0
2	12	4
2	13	4
2	14	0
2	15	4
2	16	4
2	17	0
2	18	4
2	19	4
2	20	4
2	21	4
2	22	4
2	23	4
2	24	4
2	25	4
2	26	4
2	27	4
2	28	4
2	29	4
2	30	4
2	31	4
2	32	4
2	33	4
2	34	4
2	35	4
2	36	0
2	37	0
2	38	0
2	39	0
2	40	0
2	41	0
2	42	0
2	43	4
2	44	0
2	45	0
2	46	0
2	47	0
2	48	0
2	49	0
2	50	0
2	51	0
2	52	0
2	53	0
2	54	0
2	55	0
2	56	0
2	57	0
2	58	0
2	59	0
2	60	0
2	61	0
2	62	0
2	63	0
2	64	0
2	65	0
2	66	0
2	67	0
2	68	0
2	69	0
3	0	2
3	1	2
3	2	2
3	3	2
3	4	2
3	5	2
3	6	2
3	7	0
3	8	0
3	9	4
3	10	0
3	11	0
3	12	4
3	13	0
3	14	4
3	15	0
3	16	4
3	17	4
3	18	4
3	19	4
3	20	4
3	21	4
3	22	4
3	23	4
3	24	4
3	25	4
3	26	4
3	27	4
3	28	4
3	29	4
3	30	4
3	31	4
3	32	4
3	33	4
3	34	4
3	35	4
3	36	0
3	37	0
3	38	0
3	39	0
3	40	0
3	41	0
3	42	0
3	43	0
3	44	0
3	45	0
3	46	0
3	47	0
3	48	0
3	49	0
3	50	0
3	51	0
3	52	0
3	53	0
3	54	0
3	55	0
3	56	0
3	57	0
3	58	0
3	59	0
3	60	0
3	61	0
3	62	0
3	63	0
3	64	0
3	65	0
3	66	0
3	67	0
3	68	0
3	69	0
4	0	2
4	1	2
4	2	2
4	3	2
4	4	2
4	5	2
4	6	2
4	7	2
4	8	2
4	9	0
4	10	0
4	11	0
4	12	4
4	13	0
4	14	4
4	15	4
4	16	4
4	17	4
4	18	4
4	19	4
4	20	4
4	21	4
4	22	4
4	23	4
4	24	4
4	25	4
4	26	4
4	27	4
4	28	4
4	29	4
4	30	4
4	31	4
4	32	4
4	33	4
4	34	4
4	35	0
4	36	0
4	37	0
4	38	0
4	39	0
4	40	0
4	41	0
4	42	4
4	43	0
4	44	0
4	45	0
4	46	0
4	47	0
4	48	0
4	49	0
4	50	0
4	51	0
4	52	0
4	53	0
4	54	0
4	55	0
4	56	0
4	57	0
4	58	0
4	59	0
4	60	0
4	61	0
4	62	0
4	63	0
4	64	0
4	65	0
4	66	0
4	67	0
4	68	0
4	69	0
5	0	2
5	1	2
5	2	2
5	3	2
5	4	2
5	5	2
5	6	2
5	7	1
5	8	1
5	9	1
5	10	1
5	11	1
5	12	1
5	13	1
5	14	0
5	15	0
5	16	0
5	17	4
5	18	4
5	19	4
5	20	4
5	21	4
5	22	4
5	23	4
5	24	4
5	25	4
5	26	4
5	27	4
5	28	4
5	29	4
5	30	4
5	31	4
5	32	4
5	33	4
5	34	4
5	35	0
5	36	0
5	37	0
5	38	0
5	39	0
5	40	0
5	41	0
5	42	0
5	43	0
5	44	0
5	45	0
5	46	0
5	47	0
5	48	0
5	49	0
5	50	0
5	51	0
5	52	0
5	53	0
5	54	0
5	55	0
5	56	0
5	57	0
5	58	0
5	59	0
5	60	0
5	61	0
5	62	0
5	63	0
5	64	0
5	65	0
5	66	0
5	67	0
5	68	0
5	69	0
6	0	2
6	1	2
6	2	2
6	3	2
6	4	2
6	5	2
6	6	2
6	7	1
6	8	1
6	9	1
6	10	1
6	11	1
6	12	1
6	13	1
6	14	1
6	15	0
6	16	0
6	17	0
6	18	0
6	19	0
6	20	0
6	21	0
6	22	0
6	23	4
6	24	4
6	25	4
6	26	4
6	27	4
6	28	4
6	29	4
6	30	4
6	31	4
6	32	4
6	33	4
6	34	0
6	35	0
6	36	0
6	37	0
6	38	0
6	39	0
6	40	0
6	41	4
6	42	0
6	43	0
6	44	0
6	45	0
6	46	0
6	47	0
6	48	0
6	49	0
6	50	0
6	51	0
6	52	0
6	53	0
6	54	0
6	55	0
6	56	0
6	57	0
6	58	0
6	59	0
6	60	0
6	61	0
6	62	0
6	63	0
6	64	0
6	65	0
6	66	0
6	67	0
6	68	0
6	69	0
7	0	2
7	1	2
7	2	2
7	3	2
7	4	2
7	5	2
7	6	2
7	7	0
7	8	1
7	9	1
7	10	1
7	11	1
7	12	1
7	13	1
7	14	1
7	15	0
7	16	0
7	17	0
7	18	0
7	19	0
7	20	0
7	21	0
7	22	0
7	23	0
7	24	0
7	25	0
7	26	0
7	27	0
7	28	0
7	29	0
7	30	0
7	31	0
7	32	0
7	33	0
7	34	0
7	35	0
7	36	0
7	37	0
7	38	0
7	39	0
7	40	0
7	41	0
7	42	0
7	43	0
7	44	0
7	45	0
7	46	0
7	47	0
7	48	0
7	49	0
7	50	0
7	51	0
7	52	0
7	53	0
7	54	0
7	55	0
7	56	0
7	57	0
7	58	0
7	59	0
7	60	0
7	61	0
7	62	0
7	63	0
7	64	0
7	65	0
7	66	0
7	67	0
7	68	0
7	69	0
8	0	2
8	1	2
8	2	2
8	3	2
8	4	2
8	5	0
8	6	0
8	7	0
8	8	1
8	9	1
8	10	1
8	11	1
8	12	1
8	13	1
8	14	1
8	15	1
8	16	0
8	17	0
8	18	0
8	19	0
8	20	0
8	21	0
8	22	0
8	23	0
8	24	0
8	25	0
8	26	0
8	27	0
8	28	0
8	29	0
8	30	0
8	31	0
8	32	0
8	33	3
8	34	0
8	35	0
8	36	0
8	37	0
8	38	3
8	39	0
8	40	0
8	41	3
8	42	3
8	43	3
8	44	3
8	45	3
8	46	3
8	47	0
8	48	0
8	49	0
8	50	0
8	51	0
8	52	0
8	53	0
8	54	0
8	55	0
8	56	0
8	57	0
8	58	0
8	59	0
8	60	0
8	61	0
8	62	0
8	63	0
8	64	0
8	65	0
8	66	0
8	67	0
8	68	0
8	69	0
9	0	2
9	1	2
9	2	2
9	3	2
9	4	2
9	5	2
9	6	0
9	7	1
9	8	1
9	9	1
9	10	1
9	11	1
9	12	1
9	13	1
9	14	1
9	15	1
9	16	1
9	17	0
9	18	0
9	19	0
9	20	0
9	21	0
9	22	0
9	23	0
9	24	0
9	25	0
9	26	0
9	27	0
9	28	0
9	29	0
9	30	0
9	31	0
9	32	0
9	33	0
9	34	0
9	35	0
9	36	0
9	37	0
9	38	0
9	39	3
9	40	0
9	41	3
9	42	3
9	43	3
9	44	3
9	45	3
9	46	3
9	47	3
9	48	3
9	49	3
9	50	3
9	51	3
9	52	3
9	53	3
9	54	3
9	55	3
9	56	3
9	57	3
9	58	3
9	59	0
9	60	0
9	61	0
9	62	0
9	63	0
9	64	0
9	65	0
9	66	0
9	67	0
9	68	0
9	69	0
10	0	2
10	1	2
10	2	2
10	3	2
10	4	2
10	5	2
10	6	0
10	7	1
10	8	1
10	9	1
10	10	1
10	11	1
10	12	1
10	13	1
10	14	1
10	15	1
10	16	1
10	17	1
10	18	0
10	19	0
10	20	0
10	21	0
10	22	0
10	23	0
10	24	0
10	25	0
10	26	0
10	27	0
10	28	0
10	29	0
10	30	0
10	31	0
10	32	3
10	33	0
10	34	0
10	35	0
10	36	0
10	37	3
10	38	0
10	39	0
10	40	3
10	41	3
10	42	3
10	43	3
10	44	3
10	45	3
10	46	3
10	47	3
10	48	3
10	49	3
10	50	3
10	51	3
10	52	3
10	53	3
10	54	3
10	55	3
10	56	3
10	57	3
10	58	3
10	59	3
10	60	3
10	61	3
10	62	3
10	63	3
10	64	3
10	65	3
10	66	3
10	67	3
10	68	3
10	69	3
11	0	2
11	1	2
11	2	2
11	3	2
11	4	2
11	5	0
11	6	0
11	7	1
11	8	1
11	9	1
11	10	1
11	11	1
11	12	1
11	13	1
11	14	1
11	15	1
11	16	1
11	17	1
11	18	0
11	19	0
11	20	0
11	21	0
11	22	0
11	23	0
11	24	0
11	25	0
11	26	0
11	27	0
11	28	0
11	29	0
11	30	0
11	31	0
11	32	0
11	33	0
11	34	0
11	35	0
11	36	0
11	37	3
11	38	3
11	39	0
11	40	3
11	41	3
11	42	3
11	43	3
11	44	3
11	45	3
11	46	3
11	47	3
11	48	3
11	49	3
11	50	3
11	51	3
11	52	3
11	53	3
11	54	3
11	55	3
11	56	3
11	57	3
11	58	3
11	59	3
11	60	3
11	61	3
11	62	3
11	63	3
11	64	3
11	65	3
11	66	3
11	67	3
11	68	3
11	69	3
12	0	2
12	1	2
12	2	2
12	3	2
12	4	2
12	5	0
12	6	0
12	7	1
12	8	1
12	9	1
12	10	1
12	11	1
12	12	1
12	13	1
12	14	1
12	15	1
12	16	1
12	17	1
12	18	1
12	19	0
12	20	0
12	21	0
12	22	0
12	23	0
12	24	0
12	25	0
12	26	0
12	27	0
12	28	0
12	29	0
12	30	0
12	31	3
12	32	0
12	33	0
12	34	0
12	35	0
12	36	0
12	37	0
12	38	0
12	39	3
12	40	3
12	41	3
12	42	3
12	43	3
12	44	3
12	45	3
12	46	3
12	47	3
12	48	3
12	49	3
12	50	3
12	51	3
12	52	3
12	53	3
12	54	3
12	55	3
12	56	3
12	57	3
12	58	3
12	59	3
12	60	3
12	61	3
12	62	3
12	63	3
12	64	3
12	65	3
12	66	3
12	67	3
12	68	3
12	69	3
13	0	2
13	1	2
13	2	2
13	3	2
13	4	0
13	5	0
13	6	0
13	7	1
13	8	1
13	9	1
13	10	1
13	11	1
13	12	1
13	13	1
13	14	1
13	15	1
13	16	1
13	17	1
13	18	1
13	19	1
13	20	0
13	21	0
13	22	0
13	23	0
13	24	0
13	25	0
13	26	0
13	27	0
13	28	0
13	29	0
13	30	0
13	31	1
13	32	0
13	33	0
13	34	0
13	35	0
13	36	3
13	37	0
13	38	0
13	39	3
13	40	3
13	41	3
13	42	3
13	43	3
13	44	3
13	45	3
13	46	3
13	47	3
13	48	3
13	49	3
13	50	3
13	51	3
13	52	3
13	53	3
13	54	3
13	55	3
13	56	3
13	57	3
13	58	3
13	59	3
13	60	3
13	61	3
13	62	3
13	63	3
13	64	3
13	65	3
13	66	3
13	67	3
13	68	3
13	69	3
14	0	2
14	1	2
14	2	2
14	3	2
14	4	0
14	5	0
14	6	0
14	7	0
14	8	1
14	9	1
14	10	1
14	11	1
14	12	1
14	13	1
14	14	1
14	15	1
14	16	1
14	17	1
14	18	1
14	19	1
14	20	0
14	21	0
14	22	0
14	23	0
14	24	0
14	25	0
14	26	0
14	27	0
14	28	0
14	29	0
14	30	0
14	31	1
14	32	1
14	33	0
14	34	0
14	35	0
14	36	0
14	37	0
14	38	3
14	39	3
14	40	3
14	41	3
14	42	3
14	43	3
14	44	3
14	45	3
14	46	3
14	47	3
14	48	3
14	49	3
14	50	3
14	51	3
14	52	3
14	53	3
14	54	3
14	55	3
14	56	3
14	57	3
14	58	3
14	59	3
14	60	3
14	61	3
14	62	3
14	63	3
14	64	3
14	65	3
14	66	3
14	67	3
14	68	3
14	69	3
15	0	2
15	1	2
15	2	2
15	3	2
15	4	0
15	5	0
15	6	0
15	7	0
15	8	1
15	9	1
15	10	1
15	11	1
15	12	1
15	13	1
15	14	1
15	15	1
15	16	1
15	17	1
15	18	1
15	19	1
15	20	1
15	21	0
15	22	0
15	23	0
15	24	0
15	25	0
15	26	0
15	27	0
15	28	0
15	29	0
15	30	0
15	31	1
15	32	1
15	33	1
15	34	1
15	35	3
15	36	0
15	37	0
15	38	3
15	39	3
15	40	3
15	41	3
15	42	3
15	43	3
15	44	3
15	45	3
15	46	3
15	47	3
15	48	3
15	49	3
15	50	3
15	51	3
15	52	3
15	53	3
15	54	3
15	55	3
15	56	3
15	57	3
15	58	3
15	59	3
15	60	3
15	61	3
15	62	3
15	63	3
15	64	3
15	65	3
15	66	3
15	67	3
15	68	3
15	69	3
16	0	2
16	1	2
16	2	2
16	3	0
16	4	0
16	5	0
16	6	0
16	7	0
16	8	1
16	9	1
16	10	1
16	11	1
16	12	1
16	13	1
16	14	1
16	15	1
16	16	1
16	17	1
16	18	1
16	19	1
16	20	1
16	21	1
16	22	0
16	23	0
16	24	0
16	25	0
16	26	0
16	27	0
16	28	0
16	29	0
16	30	1
16	31	1
16	32	1
16	33	1
16	34	1
16	35	1
16	36	0
16	37	3
16	38	3
16	39	3
16	40	3
16	41	3
16	42	3
16	43	3
16	44	3
16	45	3
16	46	3
16	47	3
16	48	3
16	49	3
16	50	3
16	51	3
16	52	3
16	53	3
16	54	3
16	55	3
16	56	3
16	57	3
16	58	3
16	59	3
16	60	3
16	61	3
16	62	3
16	63	3
16	64	3
16	65	3
16	66	3
16	67	3
16	68	3
16	69	3
17	0	2
17	1	2
17	2	2
17	3	0
17	4	0
17	5	0
17	6	0
17	7	0
17	8	1
17	9	1
17	10	1
17	11	1
17	12	1
17	13	1
17	14	1
17	15	1
17	16	1
17	17	1
17	18	1
17	19	1
17	20	1
17	21	1
17	22	1
17	23	0
17	24	0
17	25	0
17	26	0
17	27	0
17	28	0
17	29	0
17	30	1
17	31	1
17	32	1
17	33	1
17	34	1
17	35	0
17	36	0
17	37	0
17	38	0
17	39	3
17	40	3
17	41	3
17	42	3
17	43	3
17	44	3
17	45	3
17	46	3
17	47	3
17	48	3
17	49	3
17	50	3
17	51	3
17	52	3
17	53	3
17	54	3
17	55	3
17	56	3
17	57	3
17	58	3
17	59	3
17	60	3
17	61	3
17	62	3
17	63	3
17	64	3
17	65	3
17	66	3
17	67	3
17	68	3
17	69	3
18	0	2
18	1	2
18	2	2
18	3	0
18	4	0
18	5	0
18	6	0
18	7	0
18	8	0
18	9	1
18	10	1
18	11	1
18	12	1
18	13	1
18	14	1
18	15	1
18	16	1
18	17	1
18	18	1
18	19	1
18	20	1
18	21	1
18	22	1
18	23	0
18	24	0
18	25	0
18	26	0
18	27	0
18	28	0
18	29	0
18	30	1
18	31	1
18	32	1
18	33	1
18	34	0
18	35	0
18	36	0
18	37	0
18	38	0
18	39	0
18	40	0
18	41	3
18	42	3
18	43	3
18	44	3
18	45	3
18	46	3
18	47	3
18	48	3
18	49	3
18	50	3
18	51	3
18	52	3
18	53	3
18	54	3
18	55	3
18	56	3
18	57	3
18	58	3
18	59	3
18	60	3
18	61	3
18	62	3
18	63	3
18	64	3
18	65	3
18	66	3
18	67	3
18	68	3
18	69	3
19	0	2
19	1	2
19	2	0
19	3	0
19	4	0
19	5	0
19	6	0
19	7	0
19	8	0
19	9	1
19	10	1
19	11	1
19	12	1
19	13	1
19	14	1
19	15	1
19	16	1
19	17	1
19	18	1
19	19	1
19	20	1
19	21	1
19	22	1
19	23	1
19	24	0
19	25	0
19	26	0
19	27	0
19	28	0
19	29	1
19	30	1
19	31	1
19	32	1
19	33	1
19	34	0
19	35	0
19	36	0
19	37	0
19	38	0
19	39	0
19	40	0
19	41	0
19	42	3
19	43	3
19	44	3
19	45	3
19	46	3
19	47	3
19	48	3
19	49	3
19	50	3
19	51	3
19	52	3
19	53	3
19	54	3
19	55	3
19	56	3
19	57	3
19	58	3
19	59	3
19	60	3
19	61	3
19	62	3
19	63	3
19	64	3
19	65	3
19	66	3
19	67	3
19	68	3
19	69	3
20	0	2
20	1	2
20	2	0
20	3	0
20	4	0
20	5	0
20	6	0
20	7	0
20	8	0
20	9	1
20	10	1
20	11	1
20	12	1
20	13	1
20	14	1
20	15	1
20	16	1
20	17	1
20	18	1
20	19	1
20	20	1
20	21	1
20	22	1
20	23	1
20	24	1
20	25	0
20	26	0
20	27	0
20	28	0
20	29	1
20	30	1
20	31	1
20	32	1
20	33	0
20	34	0
20	35	0
20	36	0
20	37	0
20	38	0
20	39	0
20	40	0
20	41	0
20	42	0
20	43	0
20	44	3
20	45	3
20	46	3
20	47	3
20	48	3
20	49	3
20	50	3
20	51	3
20	52	3
20	53	3
20	54	3
20	55	3
20	56	3
20	57	3
20	58	3
20	59	3
20	60	3
20	61	3
20	62	3
20	63	3
20	64	3
20	65	3
20	66	3
20	67	3
20	68	3
20	69	3
21	0	2
21	1	0
21	2	0
21	3	0
21	4	0
21	5	0
21	6	0
21	7	0
21	8	0
21	9	0
21	10	1
21	11	1
21	12	1
21	13	1
21	14	1
21	15	1
21	16	1
21	17	1
21	18	1
21	19	1
21	20	1
21	21	1
21	22	1
21	23	1
21	24	1
21	25	0
21	26	0
21	27	0
21	28	0
21	29	1
21	30	1
21	31	1
21	32	1
21	33	1
21	34	0
21	35	0
21	36	0
21	37	0
21	38	0
21	39	0
21	40	0
21	41	0
21	42	0
21	43	0
21	44	0
21	45	0
21	46	3
21	47	3
21	48	3
21	49	3
21	50	3
21	51	3
21	52	3
21	53	3
21	54	3
21	55	3
21	56	3
21	57	3
21	58	3
21	59	3
21	60	3
21	61	3
21	62	3
21	63	3
21	64	3
21	65	3
21	66	3
21	67	3
21	68	3
21	69	3
22	0	2
22	1	0
22	2	0
22	3	0
22	4	0
22	5	0
22	6	0
22	7	0
22	8	0
22	9	0
22	10	1
22	11	1
22	12	1
22	13	1
22	14	1
22	15	1
22	16	1
22	17	1
22	18	1
22	19	1
22	20	1
22	21	1
22	22	1
22	23	1
22	24	1
22	25	1
22	26	0
22	27	0
22	28	1
22	29	1
22	30	1
22	31	1
22	32	0
22	33	1
22	34	1
22	35	0
22	36	0
22	37	0
22	38	0
22	39	0
22	40	0
22	41	0
22	42	0
22	43	0
22	44	0
22	45	0
22	46	0
22	47	0
22	48	3
22	49	3
22	50	3
22	51	3
22	52	3
22	53	3
22	54	3
22	55	3
22	56	3
22	57	3
22	58	3
22	59	3
22	60	3
22	61	3
22	62	3
22	63	3
22	64	3
22	65	3
22	66	3
22	67	3
22	68	3
22	69	3
23	0	2
23	1	0
23	2	0
23	3	0
23	4	0
23	5	0
23	6	0
23	7	0
23	8	0
23	9	0
23	10	1
23	11	1
23	12	1
23	13	1
23	14	1
23	15	1
23	16	1
23	17	1
23	18	1
23	19	1
23	20	1
23	21	1
23	22	1
23	23	1
23	24	1
23	25	1
23	26	1
23	27	0
23	28	1
23	29	1
23	30	1
23	31	1
23	32	1
23	33	1
23	34	0
23	35	0
23	36	0
23	37	0
23	38	0
23	39	0
23	40	0
23	41	0
23	42	0
23	43	0
23	44	0
23	45	0
23	46	0
23	47	0
23	48	0
23	49	0
23	50	3
23	51	3
23	52	3
23	53	3
23	54	3
23	55	3
23	56	3
23	57	3
23	58	3
23	59	3
23	60	3
23	61	3
23	62	3
23	63	3
23	64	3
23	65	3
23	66	3
23	67	3
23	68	3
23	69	3
24	0	0
24	1	0
24	2	0
24	3	0
24	4	0
24	5	0
24	6	0
24	7	0
24	8	0
24	9	0
24	10	0
24	11	1
24	12	1
24	13	1
24	14	1
24	15	1
24	16	1
24	17	1
24	18	1
24	19	1
24	20	1
24	21	1
24	22	1
24	23	1
24	24	1
24	25	1
24	26	1
24	27	0
24	28	1
24	29	1
24	30	1
24	31	1
24	32	1
24	33	1
24	34	0
24	35	0
24	36	0
24	37	0
24	38	0
24	39	0
24	40	0
24	41	0
24	42	0
24	43	0
24	44	0
24	45	0
24	46	0
24	47	0
24	48	0
24	49	0
24	50	0
24	51	3
24	52	3
24	53	3
24	54	3
24	55	3
24	56	3
24	57	3
24	58	3
24	59	3
24	60	3
24	61	3
24	62	3
24	63	3
24	64	3
24	65	3
24	66	3
24	67	3
24	68	3
24	69	3
25	0	0
25	1	0
25	2	0
25	3	0
25	4	0
25	5	0
25	6	0
25	7	0
25	8	0
25	9	0
25	10	0
25	11	1
25	12	1
25	13	1
25	14	1
25	15	1
25	16	1
25	17	1
25	18	1
25	19	1
25	20	1
25	21	1
25	22	1
25	23	1
25	24	1
25	25	1
25	26	0
25	27	0
25	28	1
25	29	1
25	30	1
25	31	0
25	32	1
25	33	0
25	34	0
25	35	0
25	36	0
25	37	0
25	38	0
25	39	0
25	40	0
25	41	0
25	42	0
25	43	0
25	44	0
25	45	0
25	46	0
25	47	0
25	48	0
25	49	0
25	50	0
25	51	0
25	52	0
25	53	3
25	54	3
25	55	3
25	56	3
25	57	3
25	58	3
25	59	3
25	60	3
25	61	3
25	62	3
25	63	3
25	64	3
25	65	3
25	66	3
25	67	3
25	68	3
25	69	3
26	0	0
26	1	0
26	2	0
26	3	0
26	4	0
26	5	0
26	6	0
26	7	0
26	8	0
26	9	0
26	10	0
26	11	1
26	12	1
26	13	1
26	14	1
26	15	1
26	16	1
26	17	1
26	18	1
26	19	1
26	20	1
26	21	1
26	22	1
26	23	1
26	24	1
26	25	1
26	26	0
26	27	0
26	28	0
26	29	1
26	30	1
26	31	1
26	32	1
26	33	0
26	34	0
26	35	0
26	36	0
26	37	0
26	38	0
26	39	0
26	40	0
26	41	0
26	42	0
26	43	0
26	44	0
26	45	0
26	46	0
26	47	0
26	48	0
26	49	0
26	50	0
26	51	0
26	52	0
26	53	0
26	54	0
26	55	3
26	56	3
26	57	3
26	58	3
26	59	3
26	60	3
26	61	3
26	62	3
26	63	3
26	64	3
26	65	3
26	66	3
26	67	3
26	68	3
26	69	3
27	0	0
27	1	0
27	2	0
27	3	0
27	4	0
27	5	0
27	6	0
27	7	0
27	8	0
27	9	0
27	10	0
27	11	0
27	12	1
27	13	1
27	14	1
27	15	1
27	16	1
27	17	1
27	18	1
27	19	1
27	20	1
27	21	1
27	22	1
27	23	1
27	24	1
27	25	1
27	26	0
27	27	0
27	28	0
27	29	0
27	30	0
27	31	1
27	32	1
27	33	0
27	34	0
27	35	0
27	36	0
27	37	0
27	38	0
27	39	0
27	40	0
27	41	0
27	42	0
27	43	0
27	44	0
27	45	0
27	46	0
27	47	0
27	48	0
27	49	0
27	50	0
27	51	0
27	52	0
27	53	0
27	54	0
27	55	0
27	56	0
27	57	3
27	58	3
27	59	3
27	60	3
27	61	3
27	62	3
27	63	3
27	64	3
27	65	3
27	66	3
27	67	3
27	68	3
27	69	3
28	0	0
28	1	0
28	2	0
28	3	0
28	4	0
28	5	0
28	6	0
28	7	0
28	8	0
28	9	0
28	10	0
28	11	0
28	12	1
28	13	1
28	14	1
28	15	1
28	16	1
28	17	1
28	18	1
28	19	1
28	20	1
28	21	1
28	22	1
28	23	1
28	24	1
28	25	0
28	26	0
28	27	0
28	28	0
28	29	0
28	30	1
28	31	1
28	32	0
28	33	0
28	34	0
28	35	0
28	36	0
28	37	0
28	38	0
28	39	0
[truncated: 450 more rows]
