# Supplementary material for: GeSi Nanocrystals Photo-Sensors for Optical Detection of Slippery Road Conditions Combining Two Classification Algorithms
Source: Sensors (Basel). 2020 Nov 9;20(21):6395. doi: 10.3390/s20216395 (PMC7665139; doi:10.3390/s20216395)
Supplement: Supplementary file 1 [file sensors-20-06395-s001.zip › Suplementary materials/KNN_algorithm.py]

#import libraries
from math import sqrt
from numpy import loadtxt, arange
import numpy
import matplotlib.pyplot as plt


#define function that calculate the distance from
# test point to each point from measurement data
def nn(intrari,test):
    suma = 0
    for i in range(len(intrari)):
        suma = suma + (test[i] - intrari[i])**2
    return sqrt(suma)
    
#import measurement data
data = loadtxt("experimentalData.txt", delimiter = "\t", dtype = numpy.str, comments='#')

#define space dimension (require 3 columns in the data file)
# 1 column for X, 1 column for Y and 1 column for the label (asphalt type)
nr_dim_intrari = 2

out = data[:,nr_dim_intrari]

#coulumn 3 coding from the experimentalData.txt file

#1-dry asphalt
#2-wet asphalt
#3-ice
#4-dirty ice


#define file save
fisierSave = open("outputKNN.txt","w")

test = [0,0] #980nm, 1064 nm

#define an arry of virtual point that need to be classified
for k in arange(0,35,1):
    for m in arange(0,70,1):
        test[0] = k
        test[1] = m
        distanta = []
        
        for i in range(len(data)):
            lista = list(map(float,data[i][:nr_dim_intrari])) # i= linia, nr_dim_intrari = coloana
            distanta.append(nn(lista,test))

        v1 = int(sorted(zip(distanta,out))[0][1])

        fisierSave.write(str(k) + "\t" + str(m) + "\t" + str(sorted(zip(distanta,out))[v1][1]) + "\n")

fisierSave.close()
